# Supplementary material for: Analysis of Nematode Ventral Nerve Cords Suggests Multiple Instances of Evolutionary Changes to Neuron Number
Source: Evol Dev. 2026 Apr 5;28(2):e70037. doi: 10.1111/ede.70037 (PMC13051253; doi:10.1111/ede.70037)
Supplement: Supplementary file 1 — Supporting Data 1: Raw data for VNC neuron counts, dye‐filling assays, and bisection experiments. [file EDE-28-e70037-s001.xlsx]

## Sheet: bisection
id	species	time	bodybends
1	cele	0	3
2	cele	0	15
3	cele	0	11
4	cele	0	13
5	cele	0	7
6	cele	0	5
7	cele	0	18
8	cele	0	6
9	cele	0	2
10	cele	0	15
11	cele	0	14
12	cele	0	2
13	cele	0	1
14	cele	0	9
15	cele	0	19
16	cele	0	7
17	cele	0	12
18	cele	0	15
19	cele	0	5
20	cele	0	3
21	cele	0	2
22	cele	0	0
23	cele	0	4
24	cele	0	4
25	cele	0	14
1	cele	10	0
2	cele	10	0
3	cele	10	0
4	cele	10	2
5	cele	10	0
6	cele	10	0
7	cele	10	1
8	cele	10	0
9	cele	10	0
10	cele	10	0
11	cele	10	0
12	cele	10	0
13	cele	10	0
14	cele	10	0
15	cele	10	0
16	cele	10	0
17	cele	10	0
18	cele	10	0
19	cele	10	0
20	cele	10	0
21	cele	10	0
22	cele	10	0
23	cele	10	0
24	cele	10	0
25	cele	10	0
1	cele	20	0
2	cele	20	0
3	cele	20	0
4	cele	20	0
5	cele	20	0
6	cele	20	0
7	cele	20	0
8	cele	20	0
9	cele	20	0
10	cele	20	0
11	cele	20	0
12	cele	20	0
13	cele	20	0
14	cele	20	0
15	cele	20	0
16	cele	20	0
17	cele	20	0
18	cele	20	0
19	cele	20	0
20	cele	20	0
21	cele	20	0
22	cele	20	0
23	cele	20	0
24	cele	20	0
25	cele	20	0
1	cele	30	0
2	cele	30	0
3	cele	30	0
4	cele	30	0
5	cele	30	0
6	cele	30	0
7	cele	30	0
8	cele	30	0
9	cele	30	0
10	cele	30	0
11	cele	30	0
12	cele	30	0
13	cele	30	0
14	cele	30	0
15	cele	30	0
16	cele	30	0
17	cele	30	0
18	cele	30	0
19	cele	30	0
20	cele	30	0
21	cele	30	0
22	cele	30	0
23	cele	30	0
24	cele	30	0
25	cele	30	0
1	cele	uncut	57
2	cele	uncut	92
3	cele	uncut	70
4	cele	uncut	52
5	cele	uncut	44
6	cele	uncut	15
7	cele	uncut	59
8	cele	uncut	86
9	cele	uncut	45
10	cele	uncut	48
11	cele	uncut	86
12	cele	uncut	15
13	cele	uncut	63
14	cele	uncut	79
15	cele	uncut	74
16	cele	uncut	86
17	cele	uncut	56
18	cele	uncut	38
19	cele	uncut	41
20	cele	uncut	59
21	cele	uncut	94
22	cele	uncut	69
23	cele	uncut	42
24	cele	uncut	100
25	cele	uncut	80
26	maqu	0	43
27	maqu	0	16
28	maqu	0	10
29	maqu	0	26
30	maqu	0	25
31	maqu	0	6
32	maqu	0	6
33	maqu	0	12
34	maqu	0	14
35	maqu	0	13
36	maqu	0	12
37	maqu	0	18
38	maqu	0	19
39	maqu	0	14
40	maqu	0	5
41	maqu	0	7
42	maqu	0	5
43	maqu	0	11
44	maqu	0	28
45	maqu	0	12
46	maqu	0	6
47	maqu	0	20
48	maqu	0	14
49	maqu	0	16
50	maqu	0	29
26	maqu	10	22
27	maqu	10	7
28	maqu	10	4
29	maqu	10	19
30	maqu	10	12
31	maqu	10	23
32	maqu	10	27
33	maqu	10	11
34	maqu	10	37
35	maqu	10	22
36	maqu	10	40
37	maqu	10	12
38	maqu	10	10
39	maqu	10	3
40	maqu	10	19
41	maqu	10	6
42	maqu	10	21
43	maqu	10	4
44	maqu	10	10
45	maqu	10	5
46	maqu	10	6
47	maqu	10	15
48	maqu	10	61
49	maqu	10	10
50	maqu	10	5
26	maqu	20	18
27	maqu	20	9
28	maqu	20	4
29	maqu	20	8
30	maqu	20	13
31	maqu	20	10
32	maqu	20	17
33	maqu	20	7
34	maqu	20	18
35	maqu	20	12
36	maqu	20	17
37	maqu	20	6
38	maqu	20	12
39	maqu	20	6
40	maqu	20	10
41	maqu	20	13
42	maqu	20	11
43	maqu	20	4
44	maqu	20	11
45	maqu	20	3
46	maqu	20	4
47	maqu	20	18
48	maqu	20	27
49	maqu	20	8
50	maqu	20	9
26	maqu	30	12
27	maqu	30	0
28	maqu	30	12
29	maqu	30	5
30	maqu	30	10
31	maqu	30	6
32	maqu	30	9
33	maqu	30	8
34	maqu	30	10
35	maqu	30	5
36	maqu	30	7
37	maqu	30	3
38	maqu	30	8
39	maqu	30	17
40	maqu	30	11
41	maqu	30	10
42	maqu	30	9
43	maqu	30	3
44	maqu	30	9
45	maqu	30	9
46	maqu	30	13
47	maqu	30	8
48	maqu	30	27
49	maqu	30	3
50	maqu	30	7
26	maqu	uncut	43
27	maqu	uncut	42
28	maqu	uncut	38
29	maqu	uncut	47
30	maqu	uncut	65
31	maqu	uncut	46
32	maqu	uncut	53
33	maqu	uncut	50
34	maqu	uncut	55
35	maqu	uncut	48
36	maqu	uncut	44
37	maqu	uncut	28
38	maqu	uncut	29
39	maqu	uncut	42
40	maqu	uncut	39
41	maqu	uncut	24
42	maqu	uncut	43
43	maqu	uncut	53
44	maqu	uncut	31
45	maqu	uncut	21
46	maqu	uncut	31
47	maqu	uncut	34
48	maqu	uncut	38
49	maqu	uncut	33
50	maqu	uncut	44

## Sheet: dyefill
name	totalneuron	length_um	lifestage	headneuron	examiner
monmouth_1 5-22-23	32	648.343	juvenile	21	observer1
monmouth_1 5-22-23	18	648.343	juvenile	13	observer2
monmouth_1 5-22-23	25	648.343	juvenile	11	observer3
monmouth_10 5-25-23	53	723.932	juvenile	11	observer1
monmouth_10 5-25-23	74	723.932	juvenile	11	observer2
monmouth_10 5-25-23	102	723.932	juvenile	15	observer3
monmouth_11 5-26-23	153	1482.54	adult	26	observer1
monmouth_11 5-26-23	176	1482.54	adult	30	observer2
monmouth_11 5-26-23	167	1482.54	adult	10	observer3
monmouth_13 5-26-23	93	1359.84	adult	23	observer1
monmouth_13 5-26-23	121	1359.84	adult	20	observer2
monmouth_13 5-26-23	128	1359.84	adult	12	observer3
monmouth_16 5-30-23	98	669.459	juvenile	24	observer1
monmouth_16 5-30-23	113	669.459	juvenile	22	observer2
monmouth_16 5-30-23	99	669.459	juvenile	13	observer3
monmouth_17 5-31-23	56	779.614	juvenile	16	observer1
monmouth_17 5-31-23	67	779.614	juvenile	21	observer2
monmouth_17 5-31-23	80	779.614	juvenile	15	observer3
monmouth_19 5-31-23	29	567.052	juvenile	16	observer1
monmouth_19 5-31-23	24	567.052	juvenile	12	observer2
monmouth_19 5-31-23	28	567.052	juvenile	12	observer3
monmouth_2 5-22-23	39	544.788	juvenile	22	observer1
monmouth_2 5-22-23	16	544.788	juvenile	10	observer2
monmouth_2 5-22-23	25	544.788	juvenile	13	observer3
monmouth_20 5-31-23	18	426.25	juvenile	11	observer1
monmouth_20 5-31-23	21	426.25	juvenile	11	observer2
monmouth_20 5-31-23	22	426.25	juvenile	12	observer3
monmouth_21 6-1-23	13	535.232	juvenile	8	observer1
monmouth_21 6-1-23	9	535.232	juvenile	7	observer2
monmouth_21 6-1-23	12	535.232	juvenile	9	observer3
monmouth_22 6-1-23	25	581.093	juvenile	18	observer1
monmouth_22 6-1-23	31	581.093	juvenile	23	observer2
monmouth_22 6-1-23	45	581.093	juvenile	14	observer3
monmouth_26 6-15-23	45	1008.58	juvenile	27	observer1
monmouth_26 6-15-23	42	1008.58	juvenile	23	observer2
monmouth_26 6-15-23	56	1008.58	juvenile	20	observer3
monmouth_27 6-15-23	98	1043	juvenile	21	observer1
monmouth_27 6-15-23	120	1043	juvenile	26	observer2
monmouth_27 6-15-23	120	1043	juvenile	20	observer3
monmouth_29 6-15-23	61	892.362	juvenile	13	observer1
monmouth_29 6-15-23	95	892.362	juvenile	17	observer2
monmouth_29 6-15-23	93	892.362	juvenile	16	observer3
monmouth_30 6-15-23	79	1182.84	juvenile	20	observer1
monmouth_30 6-15-23	113	1182.84	juvenile	23	observer2
monmouth_30 6-15-23	124	1182.84	juvenile	24	observer3
monmouth_31 6-16-23	91	800.205	juvenile	12	observer1
monmouth_31 6-16-23	112	800.205	juvenile	13	observer2
monmouth_31 6-16-23	142	800.205	juvenile	15	observer3
monmouth_34 6-19-23	56	843.125	juvenile	23	observer1
monmouth_34 6-19-23	51	843.125	juvenile	14	observer2
monmouth_34 6-19-23	70	843.125	juvenile	21	observer3
monmouth_35 6-19-23	93	816.146	juvenile	26	observer1
monmouth_35 6-19-23	91	816.146	juvenile	14	observer2
monmouth_35 6-19-23	105	816.146	juvenile	8	observer3
monmouth_36 6-20-23	67	1997.85	adult	12	observer1
monmouth_36 6-20-23	75	1997.85	adult	14	observer2
monmouth_36 6-20-23	83	1997.85	adult	12	observer3
monmouth_37 6-20-23	70	1692.91	adult	16	observer1
monmouth_37 6-20-23	82	1692.91	adult	13	observer2
monmouth_37 6-20-23	79	1692.91	adult	9	observer3
monmouth_38 6-20-23	75	1672.03	adult	15	observer1
monmouth_38 6-20-23	85	1672.03	adult	13	observer2
monmouth_38 6-20-23	96	1672.03	adult	14	observer3
monmouth_39 6-20-23	95	1396.85	adult	15	observer1
monmouth_39 6-20-23	91	1396.85	adult	11	observer2
monmouth_39 6-20-23	98	1396.85	adult	11	observer3
monmouth_40 6-20-23	110	1372.11	adult	13	observer1
monmouth_40 6-20-23	135	1372.11	adult	10	observer2
monmouth_40 6-20-23	181	1372.11	adult	7	observer3
monmouth_43 6-21-23	14	486.675	juvenile	11	observer1
monmouth_43 6-21-23	19	486.675	juvenile	11	observer2
monmouth_43 6-21-23	15	486.675	juvenile	11	observer3
monmouth_45 6-22-23	76	1239.01	adult	19	observer1
monmouth_45 6-22-23	108	1239.01	adult	16	observer3
monmouth_45 6-22-23	94	1239.01	adult	11	observer2
monmouth_46 6-22-23	90	1350.6	adult	22	observer1
monmouth_46 6-22-23	118	1350.6	adult	25	observer2
monmouth_46 6-22-23	122	1350.6	adult	15	observer3
monmouth_47 6-22-23	160	1341.1	adult	26	observer1
monmouth_47 6-22-23	177	1341.1	adult	27	observer2
monmouth_47 6-22-23	186	1341.1	adult	22	observer3
monmouth_48 6-22-23	87	1316.65	adult	14	observer1
monmouth_48 6-22-23	160	1316.65	adult	22	observer2
monmouth_48 6-22-23	160	1316.65	adult	19	observer3
monmouth_49 6-22-23	101	1366.91	adult	21	observer1
monmouth_49 6-22-23	116	1366.91	adult	16	observer2
monmouth_49 6-22-23	137	1366.91	adult	15	observer3
monmouth_51 6-23-23	118	1270.94	adult	14	observer1
monmouth_51 6-23-23	144	1270.94	adult	18	observer2
monmouth_51 6-23-23	167	1270.94	adult	14	observer3
monmouth_52 6-27-23	84	1566.58	adult	18	observer1
monmouth_52 6-27-23	113	1566.58	adult	19	observer2
monmouth_52 6-27-23	120	1566.58	adult	16	observer3
monmouth_58 6-27-23	86	1571.37	adult	19	observer1
monmouth_58 6-27-23	98	1571.37	adult	11	observer2
monmouth_58 6-27-23	104	1571.37	adult	13	observer3
monmouth_65 7-10-23	79	1063.14	juvenile	16	observer1
monmouth_65 7-10-23	103	1063.14	juvenile	18	observer2
monmouth_65 7-10-23	115	1063.14	juvenile	18	observer3
monmouth_66 7-10-23	68	794.195	juvenile	18	observer1
monmouth_66 7-10-23	95	794.195	juvenile	28	observer2
monmouth_66 7-10-23	90	794.195	juvenile	19	observer3
monmouth_68 7-10-23	145	1232.36	adult	22	observer1
monmouth_68 7-10-23	219	1232.36	adult	21	observer2
monmouth_68 7-10-23	226	1232.36	adult	17	observer3
monmouth_69 7-10-23	47	726.905	juvenile	16	observer1
monmouth_69 7-10-23	88	726.905	juvenile	29	observer2
monmouth_69 7-10-23	78	726.905	juvenile	21	observer3
monmouth_8 5-25-23	58	571.655	juvenile	13	observer1
monmouth_8 5-25-23	72	571.655	juvenile	17	observer2
monmouth_8 5-25-23	85	571.655	juvenile	14	observer3

## Sheet: vnccount
file name	family	order	location	genus	clade	vnclength	density	class	subclass	vnccount1	vnccount2	vnccount_avg	reference
Primatolaimidae_1	Prismatolaimidae	Triplonchida	Moorman Sewage Retention Pond Small	unkown	1	324.876	8.61867	enoplea	Enoplia	28	27	27.5
Prismatoloaimidae_2	Prismatolaimidae	Triplonchida	Moorman Sewage Retention Pond Small	unkown	1	373.463	7.76516	enoplea	Enoplia	29	31	30
Tobrilidae_4	Tobrilidae	Triplonchida	Private homeowner pond, Urbana, IL	unkown	1	737.897	16.2624	enoplea	Enoplia	120	86	103
Tobrilidae_1	Tobrilidae	Triplonchida	Colbert Park	unkown	1	778.31	13.4908	enoplea	Enoplia	105	76	90.5
Tobrilidae_3	Tobrilidae	Triplonchida	Private homeowner pond, Urbana, IL	unkown	1	868.446	13.5875	enoplea	Enoplia	118	92	105
Tobrilidae_2	Tobrilidae	Triplonchida	Private homeowner pond, Urbana, IL	unkown	1	902.205	12.8574	enoplea	Enoplia	116	88	102
Tobrilidae_5	Tobrilidae	Triplonchida	Colbert Park	unkown	1	1182.23	10.9116	enoplea	Enoplia	129	113	121
Tobrilidae_6	Tobrilidae	Triplonchida	Colbert Park	unkown	1	1356.12	9.73362	enoplea	Enoplia	132	128	130
Diptherophoridae_1	Diphtherophoridae	Triplonchida	Homer, IL	unkown	1	1417.01	4.79884	enoplea	Enoplia	68	67	67.5
Longidoridae_6	Longidoridae	Dorylaimida	????	Xiphinema	2	1311.64	20.5087	enoplea	Dorylaimia	269	272	270.5
Longidoridae_9	Longidoridae	Dorylaimida	????	Xiphinema	2	1365.58	22.0419	enoplea	Dorylaimia	301	290	295.5
Longidoridae_5	Longidoridae	Dorylaimida	????	Xiphinema	2	1368.82	21.2592	enoplea	Dorylaimia	291	297	294
Longidoridae_2	Longidoridae	Dorylaimida	????	Xiphinema	2	1382.4	19.6036	enoplea	Dorylaimia	271	261	266
Longidoridae_1	Longidoridae	Dorylaimida	Monmouth, IL	Xiphinema	2	1392.51	19.0304	enoplea	Dorylaimia	265	278	271.5
Longidoridae_4	Longidoridae	Dorylaimida	????	Xiphinema	2	1484.81	20.474	enoplea	Dorylaimia	304	303	303.5
Aporcelaimidae_1	Aporcelaimidae	Dorylaimida	Monmouth, IL	Aporcelaimellus	2	1647.89	16.9307	enoplea	Dorylaimia	279	253	266
Mononchidae_22	Mononchidae	Mononchida	Monmouth, IL	Mononchus	2	869.688	25.1814	enoplea	Dorylaimia	219	184	201.5
Mononchidae_20	Mononchidae	Mononchida	Monmouth, IL	Mononchus	2	903.267	22.9168	enoplea	Dorylaimia	207	180	193.5
Mylonchulidae_1	Mylonchulidae	Mononchida	Japan House Pond	unkown	2	953.653	17.6165	enoplea	Dorylaimia	168	161	164.5
Mononchidae_10	Mononchidae	Mononchida		Mononchus	2	1010.66	19.888	enoplea	Dorylaimia	201	193	197
Mylonchulidae_2	Mylonchulidae	Mononchida	Japan House Pond	unkown	2	1036.84	16.7818	enoplea	Dorylaimia	174	169	171.5
Mononchidae_2	Mononchidae	Mononchida	Belleville, IL		2	1049.04	17.6352	enoplea	Dorylaimia	185	162	173.5
Mononchidae_14	Mononchidae	Mononchida	Monmouth, IL		2	1072.29	17.3461	enoplea	Dorylaimia	186	166	176
Mononchidae_5	Mononchidae	Mononchida	Monmouth, IL	Mononchus	2	1074.93	17.7686	enoplea	Dorylaimia	191	169	180
Mononchidae_18	Mononchidae	Mononchida	Monmouth, IL	Mononchus	2	1150.98	17.4634	enoplea	Dorylaimia	201	150	175.5
Mononchidae_1	Mononchidae	Mononchida	Monmouth, IL	Mononchus	2	1173.35	15.3407	enoplea	Dorylaimia	180	167	173.5
Mononchidae_24	Mononchidae	Mononchida	Monmouth, IL	Mononchus	2	1202.39	18.4632	enoplea	Dorylaimia	222	199	210.5
Mononchidae_19	Mononchidae	Mononchida	Monmouth, IL	Mononchus	2	1210.56	16.7691	enoplea	Dorylaimia	203	162	182.5
Mononchidae_15	Mononchidae	Mononchida	Monmouth, IL	Mononchus	2	1226.97	15.2407	enoplea	Dorylaimia	187	186	186.5
Mononchidae_21	Mononchidae	Mononchida	Monmouth, IL	Mononchus	2	1246.19	17.0118	enoplea	Dorylaimia	212	201	206.5
Mylonchulidae_3	Mylonchulidae	Mononchida	Japan House Pond	unkown	2	1248.38	15.4601	enoplea	Dorylaimia	193	179	186
Mononchidae_9	Mononchidae	Mononchida	Monmouth, IL	Mononchus	2	1258.69	15.8101	enoplea	Dorylaimia	199	209	204
Mononchidae_23	Mononchidae	Mononchida	Monmouth, IL	Mononchus	2	1266.65	17.3687	enoplea	Dorylaimia	220	180	200
Mononchidae_7	Mononchidae	Mononchida	Belleville, IL	Mononchus	2	1276.39	15.2775	enoplea	Dorylaimia	195	196	195.5
Mononchidae_17	Mononchidae	Mononchida	Monmouth, IL	Mononchus	2	1288.44	15.2898	enoplea	Dorylaimia	197	190	193.5
Mononchidae_3	Mononchidae	Mononchida	Monmouth, IL	Mononchus	2	1298.58	14.6314	enoplea	Dorylaimia	190	187	188.5
Mononchidae_4	Mononchidae	Mononchida	Belleville, IL	Mononchus	2	1316.49	14.4323	enoplea	Dorylaimia	190	183	186.5
Mononchidae_6	Mononchidae	Mononchida	Moorman Sewage Retention Pond Small	unkown	2	1532	12.5326	enoplea	Dorylaimia	192	198	195
Mononchidae_8	Mononchidae	Mononchida	Monmouth, IL	Mononchus	2	1569.28	12.4261	enoplea	Dorylaimia	195	198	196.5
Mononchidae_16	Mononchidae	Mononchida	Monmouth, IL	Mononchus	2	1672.7	11.2393	enoplea	Dorylaimia	188	186	187
Mononchidae_11	Mononchidae	Mononchida	Moorman Sewage Retention Pond Small	unkown	2	1733.17	12.0011	enoplea	Dorylaimia	208	235	221.5
Mononchidae_12	Mononchidae	Mononchida	Moorman Sewage Retention Pond Small	unkown	2	1915.28	12.6352	enoplea	Dorylaimia	242	205	223.5
Mononchidae_13	Mononchidae	Mononchida	?????	unkown	2	1940.35	14.688	enoplea	Dorylaimia	285	253	269
Ethmolaimidae_1	Ethmolaimidae	Chromadorida	Private homeowner pond, Urbana, IL	unkown	3	229.261	25.7349	chromadorea	Chromadoria	59	54	56.5
Achromadoridae_1	Achromadoridae	Chromadorida	Moorman Sewage Retention Pond Large	unkown	3	439.696	16.3749	chromadorea	Chromadoria	72	50	61
Achromadoridae_2	Achromadoridae	Chromadorida	Private homeowner pond, Urbana, IL	unkown	3	579.058	8.46202	chromadorea	Chromadoria	49	49	49
Achromadoridae_3	Achromadoridae	Chromadorida	Private homeowner pond, Urbana, IL	unkown	3	585.827	12.8024	chromadorea	Chromadoria	75	49	62
Achromadoridae_4	Achromadoridae	Chromadorida	Boneyard Creek	unkown	3	652.864	11.7942	chromadorea	Chromadoria	77	55	66
Achromadoridae_8	Achromadoridae	Chromadorida	Private homeowner pond, Urbana, IL	unkown	3	670.657	12.3759	chromadorea	Chromadoria	83	111	97
Achromadoridae_6	Achromadoridae	Chromadorida	Boneyard Creek	unkown	3	686.11	11.5142	chromadorea	Chromadoria	79	66	72.5
Achromadoridae_5	Achromadoridae	Chromadorida	Boneyard Creek	unkown	3	686.97	11.0631	chromadorea	Chromadoria	76	69	72.5
Achromadoridae_9	Achromadoridae	Chromadorida	Boneyard Creek	unkown	3	698.393	12.0276	chromadorea	Chromadoria	84	84	84
Achromadoridae_11	Achromadoridae	Chromadorida	Boneyard Creek	unkown	3	706.434	10.6167	chromadorea	Chromadoria	75	67	71
Achromadoridae_10	Achromadoridae	Chromadorida	Boneyard Creek	unkown	3	715.051	9.92936	chromadorea	Chromadoria	71	48	59.5
Achromadoridae_7	Achromadoridae	Chromadorida	Boneyard Creek	unkown	3	740.206	10.9429	chromadorea	Chromadoria	81	74	77.5
Epsilonematidae_2	Epsilonematidae	Desmodorida	Carpineteria salt marsh	unkown	4	600.55	9.32479	chromadorea	Chromadoria	56	50	53
Epsilonematidae_1	Epsilonematidae	Desmodorida	Carpineteria salt marsh	unkown	4	860.63	6.04209	chromadorea	Chromadoria	52	53	52.5
Monhysteridae_7	Monhysteridae	Monhysterida	Private homeowner pond, Urbana, IL	unkown	5	280.31	23.5454	chromadorea	Chromadoria	66	53	59.5
Monhysteridae_6	Monhysteridae	Monhysterida	Private homeowner pond, Urbana, IL	unkown	5	356.549	22.9982	chromadorea	Chromadoria	82	71	76.5
Xyalidae_1	Xyalidae	Monhysterida	Private homeowner pond, Urbana, IL	unkown	5	465.588	15.0348	chromadorea	Chromadoria	70	65	67.5
Xyalidae_2	Xyalidae	Monhysterida	Private homeowner pond, Urbana, IL	unkown	5	476.417	14.9029	chromadorea	Chromadoria	71	66	68.5
Monhysteridae_1	Monhysteridae	Monhysterida	Moorman Sewage Retention Pond Large	unkown	5	498.025	10.4412	chromadorea	Chromadoria	52	57	54.5
Monhysteridae_3	Monhysteridae	Monhysterida	Moorman Sewage Retention Pond Large	unkown	5	506.673	11.842	chromadorea	Chromadoria	60	67	63.5
Xyalidae_3	Xyalidae	Monhysterida	Private homeowner pond, Urbana, IL	unkown	5	541.297	13.6709	chromadorea	Chromadoria	74	73	73.5
Monhysteridae_4	Monhysteridae	Monhysterida	Moorman Sewage Retention Pond Large	unkown	5	548.155	10.9458	chromadorea	Chromadoria	60	67	63.5
Monhysteridae_5	Monhysteridae	Monhysterida	Moorman Sewage Retention Pond Large	unkown	5	618.36	10.0265	chromadorea	Chromadoria	62	67	64.5
Monhysteridae_2	Monhysteridae	Monhysterida	Moorman Sewage Retention Pond Large	unkown	5	655.403	8.84952	chromadorea	Chromadoria	58	57	57.5
Metateratocephalidae_1	Metateratocephalidae	Plectida	Private homeowner pond, Urbana, IL	Euteratocephalus	6	424.861	17.4175	chromadorea	Chromadoria	74	58	66
Metateratocephalidae_2	Metateratocephalidae	Plectida	Private homeowner pond, Urbana, IL	Euteratocephalus	6	435.716	18.8196	chromadorea	Chromadoria	82	61	71.5
Plectidae_5	Plectidae	Plectida	Private homeowner pond, Urbana, IL	unkown	6	641.848	16.2032	chromadorea	Chromadoria	104	76	90
Aphanolaimidae_8	Aphanolaimidae	Plectida	Private homeowner pond, Urbana, IL	unkown	6	709.701	12.1178	chromadorea	Chromadoria	86	83	84.5
Aphanolaimidae_4	Aphanolaimidae	Plectida	Private homeowner pond, Urbana, IL	unkown	6	734.044	10.4898	chromadorea	Chromadoria	77	45	61
Plectidae_3	Plectidae	Plectida	Private homeowner pond, Urbana, IL	unkown	6	758.898	11.7275	chromadorea	Chromadoria	89	91	90
Plectidae_1	Plectidae	Plectida	Japan House Pond	Chiloplectus	6	819.188	14.1604	chromadorea	Chromadoria	116	84	100
Aphanolaimidae_5	Aphanolaimidae	Plectida	Private homeowner pond, Urbana, IL	unkown	6	883.897	9.05083	chromadorea	Chromadoria	80	71	75.5
Plectidae_4	Plectidae	Plectida	Private homeowner pond, Urbana, IL	unkown	6	915.534	10.2672	chromadorea	Chromadoria	94	70	82
Aphanolaimidae_1	Aphanolaimidae	Plectida	Private homeowner pond, Urbana, IL	unkown	6	925.625	7.88656	chromadorea	Chromadoria	73	78	75.5
Aphanolaimidae_2	Aphanolaimidae	Plectida	Private homeowner pond, Urbana, IL	unkown	6	955.011	7.85331	chromadorea	Chromadoria	75	73	74
Aphanolaimidae_6	Aphanolaimidae	Plectida	Private homeowner pond, Urbana, IL	unkown	6	1000.96	8.09222	chromadorea	Chromadoria	81	70	75.5
Plectidae_2	Plectidae	Plectida	Private homeowner pond, Urbana, IL	unkown	6	1011.45	8.20604	chromadorea	Chromadoria	83	71	77
Plectidae_6	Plectidae	Plectida	Private homeowner pond, Urbana, IL	unkown	6	1075.19	9.67266	chromadorea	Chromadoria	104	107	105.5
Camacolaimidae_1	Camacolaimidae	Plectida	Carpineteria salt marsh	unkown	6	1088.21	19.022	chromadorea	Chromadoria	207	194	200.5
Camacolaimidae_2	Camacolaimidae	Plectida	Carpineteria salt marsh	unkown	6	1092.86	18.8497	chromadorea	Chromadoria	206	198	202
Aphanolaimidae_3	Aphanolaimidae	Plectida	Private homeowner pond, Urbana, IL	unkown	6	1137.83	6.59152	chromadorea	Chromadoria	75	76	75.5
Aphanolaimidae_7	Aphanolaimidae	Plectida	Private homeowner pond, Urbana, IL	unkown	6	1148.03	7.40402	chromadorea	Chromadoria	85	81	83
Camacolaimidae_7	Camacolaimidae	Plectida	Carpineteria salt marsh	unkown	6	1177.21	21.1517	chromadorea	Chromadoria	249	242	245.5
Camacolaimidae_4	Camacolaimidae	Plectida	Carpineteria salt marsh	unkown	6	1186.28	18.4611	chromadorea	Chromadoria	219	201	210
Camacolaimidae_5	Camacolaimidae	Plectida	Carpineteria salt marsh	unkown	6	1222.69	19.3834	chromadorea	Chromadoria	237	216	226.5
Camacolaimidae_3	Camacolaimidae	Plectida	Carpineteria salt marsh	unkown	6	1226.1	17.7799	chromadorea	Chromadoria	218	169	193.5
Camacolaimidae_6	Camacolaimidae	Plectida	Carpineteria salt marsh	unkown	6	1246.36	19.0956	chromadorea	Chromadoria	238	211	224.5
Ascarididae	Ascarididae	Rhabditida			8			chromadorea	Chromadoria	55		55	Stretton et al., 1987
Diplogasteridae	Diplogasteridae	Rhabditida		Pristionchus pacificus	9	107.427	47.4741	chromadorea	Chromadoria	51		51	Han et al., 2016
Diplogasteridae	Diplogasteridae	Rhabditida		Pristionchus pacificus	9	204.493	21.0276	chromadorea	Chromadoria	43		43	Han et al., 2016
Diplogasteridae	Diplogasteridae	Rhabditida		Pristionchus pacificus	9	213.714	21.992	chromadorea	Chromadoria	47		47	Han et al., 2016
Heterorhabditidae	Heterorhabditidae	Rhabditida		Heterorhabditis megidis	9	348.532	16.3543	chromadorea	Chromadoria	57		57	Han et al., 2016
Heterorhabditidae	Heterorhabditidae	Rhabditida		Heterorhabditis megidis	9	357.852	15.9284	chromadorea	Chromadoria	57		57	Han et al., 2016
Heterorhabditidae	Heterorhabditidae	Rhabditida		Heterorhabditis megidis	9	477.204	11.9446	chromadorea	Chromadoria	57		57	Han et al., 2016
Heterorhabditidae	Heterorhabditidae	Rhabditida		Heterorhabditis megidis	9	493.862	12.3516	chromadorea	Chromadoria	61		61	Han et al., 2016
Heterorhabditidae	Heterorhabditidae	Rhabditida		Heterorhabditis megidis	9	494.825	12.1255	chromadorea	Chromadoria	60		60	Han et al., 2016
Heterorhabditidae	Heterorhabditidae	Rhabditida		Heterorhabditis megidis	9	495.756	10.8925	chromadorea	Chromadoria	54		54	Han et al., 2016
Heterorhabditidae	Heterorhabditidae	Rhabditida		Heterorhabditis megidis	9	497.15	12.2699	chromadorea	Chromadoria	61		61	Han et al., 2016
Heterorhabditidae	Heterorhabditidae	Rhabditida		Heterorhabditis megidis	9	507.955	12.0089	chromadorea	Chromadoria	61		61	Han et al., 2016
Heterorhabditidae	Heterorhabditidae	Rhabditida		Heterorhabditis megidis	9	512.779	11.3109	chromadorea	Chromadoria	58		58	Han et al., 2016
Heterorhabditidae	Heterorhabditidae	Rhabditida		Heterorhabditis megidis	9	532.678	10.7006	chromadorea	Chromadoria	57		57	Han et al., 2016
Rhabditidae	Rhabditidae	Rhabditida		Caenorhabditis elegans	9	816.125	6.98422	chromadorea	Chromadoria	57		57
Rhabditidae	Rhabditidae	Rhabditida		Caenorhabditis elegans	9	842.479	6.76575	chromadorea	Chromadoria	57		57
Rhabditidae	Rhabditidae	Rhabditida		Caenorhabditis elegans	9	851.062	6.69751	chromadorea	Chromadoria	57		57
Rhabditidae	Rhabditidae	Rhabditida		Caenorhabditis elegans	9	861.769	6.6143	chromadorea	Chromadoria	57		57
Rhabditidae	Rhabditidae	Rhabditida		Caenorhabditis elegans	9	900.109	6.33257	chromadorea	Chromadoria	57		57
Rhabditidae	Rhabditidae	Rhabditida		Caenorhabditis elegans	9	903.119	6.31146	chromadorea	Chromadoria	57		57
Rhabditidae	Rhabditidae	Rhabditida		Caenorhabditis elegans	9	915.136	6.22858	chromadorea	Chromadoria	57		57
Rhabditidae	Rhabditidae	Rhabditida		Caenorhabditis elegans	9	934.245	6.10118	chromadorea	Chromadoria	57		57
Rhabditidae	Rhabditidae	Rhabditida		Caenorhabditis elegans	9	985.212	5.78556	chromadorea	Chromadoria	57		57
Rhabditidae	Rhabditidae	Rhabditida		Caenorhabditis elegans	9	992.807	5.7413	chromadorea	Chromadoria	57		57
Rhabditidae	Rhabditidae	Rhabditida		Caenorhabditis elegans	9	995.787	5.72412	chromadorea	Chromadoria	57		57
Rhabditidae	Rhabditidae	Rhabditida		Caenorhabditis elegans	9	1012.46	5.62986	chromadorea	Chromadoria	57		57
Rhabditidae	Rhabditidae	Rhabditida		Caenorhabditis elegans	9	1030.97	5.5288	chromadorea	Chromadoria	57		57
Rhabditidae	Rhabditidae	Rhabditida		Caenorhabditis elegans	9	1033.01	5.51787	chromadorea	Chromadoria	57		57
Rhabditidae	Rhabditidae	Rhabditida		Caenorhabditis elegans	9	1063.28	5.36077	chromadorea	Chromadoria	57		57
Rhabditidae	Rhabditidae	Rhabditida		Caenorhabditis elegans	9	1179.67	4.83184	chromadorea	Chromadoria	57		57
Diplogasteridae	Diplogasteridae	Rhabditida		Pristionchus pacificus	9			chromadorea	Chromadoria	43		43	Han et al., 2016
Diplogasteridae	Diplogasteridae	Rhabditida		Pristionchus pacificus	9			chromadorea	Chromadoria	43		43	Han et al., 2016
Diplogasteridae	Diplogasteridae	Rhabditida		Pristionchus pacificus	9			chromadorea	Chromadoria	44		44	Han et al., 2016
Diplogasteridae	Diplogasteridae	Rhabditida		Pristionchus pacificus	9			chromadorea	Chromadoria	44		44	Han et al., 2016
Diplogasteridae	Diplogasteridae	Rhabditida		Pristionchus pacificus	9			chromadorea	Chromadoria	44		44	Han et al., 2016
Diplogasteridae	Diplogasteridae	Rhabditida		Pristionchus pacificus	9			chromadorea	Chromadoria	44		44	Han et al., 2016
Diplogasteridae	Diplogasteridae	Rhabditida		Pristionchus pacificus	9			chromadorea	Chromadoria	45		45	Han et al., 2016
Diplogasteridae	Diplogasteridae	Rhabditida		Pristionchus pacificus	9			chromadorea	Chromadoria	45		45	Han et al., 2016
Diplogasteridae	Diplogasteridae	Rhabditida		Pristionchus pacificus	9			chromadorea	Chromadoria	46		46	Han et al., 2016
Diplogasteridae	Diplogasteridae	Rhabditida		Pristionchus pacificus	9			chromadorea	Chromadoria	46		46	Han et al., 2016
Diplogasteridae	Diplogasteridae	Rhabditida		Pristionchus pacificus	9			chromadorea	Chromadoria	46		46	Han et al., 2016
Diplogasteridae	Diplogasteridae	Rhabditida		Pristionchus pacificus	9			chromadorea	Chromadoria	46		46	Han et al., 2016
Diplogasteridae	Diplogasteridae	Rhabditida		Pristionchus pacificus	9			chromadorea	Chromadoria	47		47	Han et al., 2016
Diplogasteridae	Diplogasteridae	Rhabditida		Pristionchus pacificus	9			chromadorea	Chromadoria	47		47	Han et al., 2016
Diplogasteridae	Diplogasteridae	Rhabditida		Pristionchus pacificus	9			chromadorea	Chromadoria	48		48	Han et al., 2016
Heterorhabditidae	Heterorhabditidae	Rhabditida			9			chromadorea	Chromadoria	56		56	Han et al., 2016
Heterorhabditidae	Heterorhabditidae	Rhabditida			9			chromadorea	Chromadoria	57		57	Han et al., 2016
Heterorhabditidae	Heterorhabditidae	Rhabditida			9			chromadorea	Chromadoria	57		57	Han et al., 2016
Heterorhabditidae	Heterorhabditidae	Rhabditida			9			chromadorea	Chromadoria	58		58	Han et al., 2016
Heterorhabditidae	Heterorhabditidae	Rhabditida			9			chromadorea	Chromadoria	58		58	Han et al., 2016
Heterorhabditidae	Heterorhabditidae	Rhabditida			9			chromadorea	Chromadoria	58		58	Han et al., 2016
Heterorhabditidae	Heterorhabditidae	Rhabditida			9			chromadorea	Chromadoria	58		58	Han et al., 2016
Heterorhabditidae	Heterorhabditidae	Rhabditida			9			chromadorea	Chromadoria	58		58	Han et al., 2016
Heterorhabditidae	Heterorhabditidae	Rhabditida			9			chromadorea	Chromadoria	58		58	Han et al., 2016
Heterorhabditidae	Heterorhabditidae	Rhabditida		Heterorhabditis megidis	9			chromadorea	Chromadoria	59		59	Han et al., 2016
Heterorhabditidae	Heterorhabditidae	Rhabditida		Heterorhabditis megidis	9			chromadorea	Chromadoria	59		59	Han et al., 2016
Heterorhabditidae	Heterorhabditidae	Rhabditida			9			chromadorea	Chromadoria	59		59	Han et al., 2016
Heterorhabditidae	Heterorhabditidae	Rhabditida			9			chromadorea	Chromadoria	59		59	Han et al., 2016
Heterorhabditidae	Heterorhabditidae	Rhabditida		Heterorhabditis megidis	9			chromadorea	Chromadoria	61		61	Han et al., 2016
Heterorhabditidae	Heterorhabditidae	Rhabditida		Heterorhabditis megidis	9			chromadorea	Chromadoria	61		61	Han et al., 2016
Heterorhabditidae	Heterorhabditidae	Rhabditida		Heterorhabditis megidis	9			chromadorea	Chromadoria	61		61	Han et al., 2016
Heterorhabditidae	Heterorhabditidae	Rhabditida		Heterorhabditis megidis	9			chromadorea	Chromadoria	61		61	Han et al., 2016
Heterorhabditidae	Heterorhabditidae	Rhabditida		Heterorhabditis megidis	9			chromadorea	Chromadoria	62		62	Han et al., 2016
Heterorhabditidae	Heterorhabditidae	Rhabditida			9			chromadorea	Chromadoria	62		62	Han et al., 2016
Steinernematidae	Steinernematidae	Rhabditida		Steinernema carpocapsae	10	370.363	20.2504	chromadorea	Chromadoria	75		75	Han et al., 2016
Steinernematidae	Steinernematidae	Rhabditida			10			chromadorea	Chromadoria	72		72	Han et al., 2016
Steinernematidae	Steinernematidae	Rhabditida		Steinernema glaseri	10			chromadorea	Chromadoria	74		74	Han et al., 2016
Steinernematidae	Steinernematidae	Rhabditida		Steinernema glaseri	10			chromadorea	Chromadoria	74		74	Han et al., 2016
Steinernematidae	Steinernematidae	Rhabditida			10			chromadorea	Chromadoria	74		74	Han et al., 2016
Steinernematidae	Steinernematidae	Rhabditida			10			chromadorea	Chromadoria	74		74	Han et al., 2016
Steinernematidae	Steinernematidae	Rhabditida			10			chromadorea	Chromadoria	74		74	Han et al., 2016
Steinernematidae	Steinernematidae	Rhabditida			10			chromadorea	Chromadoria	74		74	Han et al., 2016
Steinernematidae	Steinernematidae	Rhabditida			10			chromadorea	Chromadoria	74		74	Han et al., 2016
Steinernematidae	Steinernematidae	Rhabditida			10			chromadorea	Chromadoria	74		74	Han et al., 2016
Steinernematidae	Steinernematidae	Rhabditida		Steinernema glaseri	10			chromadorea	Chromadoria	75		75	Han et al., 2016
Steinernematidae	Steinernematidae	Rhabditida		Steinernema glaseri	10			chromadorea	Chromadoria	75		75	Han et al., 2016
Steinernematidae	Steinernematidae	Rhabditida			10			chromadorea	Chromadoria	75		75	Han et al., 2016
Steinernematidae	Steinernematidae	Rhabditida			10			chromadorea	Chromadoria	76		76	Han et al., 2016
Steinernematidae	Steinernematidae	Rhabditida		Steinernema carpocapsae	10			chromadorea	Chromadoria	76		76	Han et al., 2016
Steinernematidae	Steinernematidae	Rhabditida		Steinernema glaseri	10			chromadorea	Chromadoria	76		76	Han et al., 2016
Steinernematidae	Steinernematidae	Rhabditida		Steinernema glaseri	10			chromadorea	Chromadoria	76		76	Han et al., 2016
Steinernematidae	Steinernematidae	Rhabditida		Steinernema glaseri	10			chromadorea	Chromadoria	76		76	Han et al., 2016
Steinernematidae	Steinernematidae	Rhabditida		Steinernema glaseri	10			chromadorea	Chromadoria	76		76	Han et al., 2016
Steinernematidae	Steinernematidae	Rhabditida		Steinernema glaseri	10			chromadorea	Chromadoria	76		76	Han et al., 2016
Steinernematidae	Steinernematidae	Rhabditida			10			chromadorea	Chromadoria	76		76	Han et al., 2016
Steinernematidae	Steinernematidae	Rhabditida			10			chromadorea	Chromadoria	76		76	Han et al., 2016
Steinernematidae	Steinernematidae	Rhabditida		Steinernema glaseri	10			chromadorea	Chromadoria	77		77	Han et al., 2016
Steinernematidae	Steinernematidae	Rhabditida			10			chromadorea	Chromadoria	77		77	Han et al., 2016
Steinernematidae	Steinernematidae	Rhabditida			10			chromadorea	Chromadoria	77		77	Han et al., 2016
Steinernematidae	Steinernematidae	Rhabditida		Steinernema carpocapsae	10			chromadorea	Chromadoria	78		78	Han et al., 2016
Steinernematidae	Steinernematidae	Rhabditida			10			chromadorea	Chromadoria	79		79	Han et al., 2016
Steinernematidae	Steinernematidae	Rhabditida			10			chromadorea	Chromadoria	79		79	Han et al., 2016
Steinernematidae	Steinernematidae	Rhabditida			10			chromadorea	Chromadoria	79		79	Han et al., 2016
Steinernematidae	Steinernematidae	Rhabditida		Steinernema glaseri	10			chromadorea	Chromadoria	80		80	Han et al., 2016
Cephalobidae	Cephalobidae	Rhabditida		Acrobeles sp.	11	192.123	29.6685	chromadorea	Chromadoria	57		57	Han et al., 2016
Cephalobidae	Cephalobidae	Rhabditida		Acrobeles sp.	11	246.719	22.6979	chromadorea	Chromadoria	56		56	Han et al., 2016
Cephalobidae	Cephalobidae	Rhabditida		Acrobeles sp.	11	268.293	20.8727	chromadorea	Chromadoria	56		56	Han et al., 2016
Cephalobidae	Cephalobidae	Rhabditida		Acrobeles sp.	11	436.22	13.0668	chromadorea	Chromadoria	57		57	Han et al., 2016
Cephalobidae	Cephalobidae	Rhabditida		Acrobeles sp.	11			chromadorea	Chromadoria	54		54	Han et al., 2016
Cephalobidae	Cephalobidae	Rhabditida		Acrobeles sp.	11			chromadorea	Chromadoria	55		55	Han et al., 2016
Cephalobidae	Cephalobidae	Rhabditida		Acrobeles sp.	11			chromadorea	Chromadoria	57		57	Han et al., 2016
Cephalobidae	Cephalobidae	Rhabditida		Acrobeles sp.	11			chromadorea	Chromadoria	57		57	Han et al., 2016
Cephalobidae	Cephalobidae	Rhabditida		Acrobeles sp.	11			chromadorea	Chromadoria	58		58	Han et al., 2016
Cephalobidae	Cephalobidae	Rhabditida		Acrobeles sp.	11			chromadorea	Chromadoria	59		59	Han et al., 2016
Heteroderidae	Heteroderidae	Rhabditida		Heterodera glycines	12	254.643	26.3113	chromadorea	Chromadoria	67		67	Han et al., 2016
Aphelenchidae	Aphelenchidae	Rhabditida		Aphelenchus avenae	12			chromadorea	Chromadoria	63		63	Han et al., 2016
Aphelenchidae	Aphelenchidae	Rhabditida		Aphelenchus avenae	12			chromadorea	Chromadoria	63		63	Han et al., 2016
Aphelenchidae	Aphelenchidae	Rhabditida		Aphelenchus avenae	12			chromadorea	Chromadoria	64		64	Han et al., 2016
Aphelenchidae	Aphelenchidae	Rhabditida		Aphelenchus avenae	12			chromadorea	Chromadoria	66		66	Han et al., 2016
Aphelenchidae	Aphelenchidae	Rhabditida		Aphelenchus avenae	12			chromadorea	Chromadoria	66		66	Han et al., 2016
Aphelenchidae	Aphelenchidae	Rhabditida		Aphelenchus avenae	12			chromadorea	Chromadoria	67		67	Han et al., 2016
Aphelenchidae	Aphelenchidae	Rhabditida		Aphelenchus avenae	12			chromadorea	Chromadoria	67		67	Han et al., 2016
Aphelenchidae	Aphelenchidae	Rhabditida		Aphelenchus avenae	12			chromadorea	Chromadoria	68		68	Han et al., 2016
Aphelenchidae	Aphelenchidae	Rhabditida		Aphelenchus avenae	12			chromadorea	Chromadoria	68		68	Han et al., 2016
Aphelenchidae	Aphelenchidae	Rhabditida		Aphelenchus avenae	12			chromadorea	Chromadoria	69		69	Han et al., 2016
Heteroderidae	Heteroderidae	Rhabditida		Heterodera glycines	12			chromadorea	Chromadoria	62		62	Han et al., 2016
Heteroderidae	Heteroderidae	Rhabditida		Heterodera glycines	12			chromadorea	Chromadoria	63		63	Han et al., 2016
Heteroderidae	Heteroderidae	Rhabditida		Heterodera glycines	12			chromadorea	Chromadoria	64		64	Han et al., 2016
Heteroderidae	Heteroderidae	Rhabditida		Heterodera glycines	12			chromadorea	Chromadoria	65		65	Han et al., 2016
Heteroderidae	Heteroderidae	Rhabditida		Heterodera glycines	12			chromadorea	Chromadoria	66		66	Han et al., 2016
Heteroderidae	Heteroderidae	Rhabditida		Heterodera glycines	12			chromadorea	Chromadoria	66		66	Han et al., 2016
Heteroderidae	Heteroderidae	Rhabditida		Heterodera glycines	12			chromadorea	Chromadoria	67		67	Han et al., 2016
Heteroderidae	Heteroderidae	Rhabditida		Heterodera glycines	12			chromadorea	Chromadoria	67		67	Han et al., 2016
Heteroderidae	Heteroderidae	Rhabditida		Heterodera glycines	12			chromadorea	Chromadoria	67		67	Han et al., 2016
Heteroderidae	Heteroderidae	Rhabditida		Heterodera glycines	12			chromadorea	Chromadoria	68		68	Han et al., 2016
Heteroderidae	Heteroderidae	Rhabditida		Heterodera glycines	12			chromadorea	Chromadoria	69		69	Han et al., 2016
Heteroderidae	Heteroderidae	Rhabditida		Heterodera glycines	12			chromadorea	Chromadoria	69		69	Han et al., 2016
Heteroderidae	Heteroderidae	Rhabditida		Heterodera glycines	12			chromadorea	Chromadoria	69		69	Han et al., 2016
Meloidogynidae	Meloidogynidae	Rhabditida		Meloidogyne hapla	12			chromadorea	Chromadoria	62		62	Han et al., 2016
Meloidogynidae	Meloidogynidae	Rhabditida		Meloidogyne hapla	12			chromadorea	Chromadoria	63		63	Han et al., 2016
Meloidogynidae	Meloidogynidae	Rhabditida		Meloidogyne hapla	12			chromadorea	Chromadoria	63		63	Han et al., 2016
Meloidogynidae	Meloidogynidae	Rhabditida		Meloidogyne hapla	12			chromadorea	Chromadoria	64		64	Han et al., 2016
Meloidogynidae	Meloidogynidae	Rhabditida		Meloidogyne hapla	12			chromadorea	Chromadoria	64		64	Han et al., 2016
Meloidogynidae	Meloidogynidae	Rhabditida		Meloidogyne hapla	12			chromadorea	Chromadoria	65		65	Han et al., 2016
Meloidogynidae	Meloidogynidae	Rhabditida		Meloidogyne hapla	12			chromadorea	Chromadoria	65		65	Han et al., 2016
Meloidogynidae	Meloidogynidae	Rhabditida		Meloidogyne hapla	12			chromadorea	Chromadoria	66		66	Han et al., 2016
Meloidogynidae	Meloidogynidae	Rhabditida		Meloidogyne hapla	12			chromadorea	Chromadoria	66		66	Han et al., 2016
Meloidogynidae	Meloidogynidae	Rhabditida		Meloidogyne hapla	12			chromadorea	Chromadoria	68		68	Han et al., 2016
Pratylenchidae	Pratylenchidae	Rhabditida		Pratylenchus penetrans	12			chromadorea	Chromadoria	53		53	Han et al., 2016
Pratylenchidae	Pratylenchidae	Rhabditida		Pratylenchus penetrans	12			chromadorea	Chromadoria	54		54	Han et al., 2016
Pratylenchidae	Pratylenchidae	Rhabditida		Pratylenchus penetrans	12			chromadorea	Chromadoria	54		54	Han et al., 2016
Pratylenchidae	Pratylenchidae	Rhabditida		Pratylenchus penetrans	12			chromadorea	Chromadoria	54		54	Han et al., 2016
Pratylenchidae	Pratylenchidae	Rhabditida		Pratylenchus penetrans	12			chromadorea	Chromadoria	55		55	Han et al., 2016
Pratylenchidae	Pratylenchidae	Rhabditida		Pratylenchus penetrans	12			chromadorea	Chromadoria	55		55	Han et al., 2016
Pratylenchidae	Pratylenchidae	Rhabditida		Pratylenchus penetrans	12			chromadorea	Chromadoria	55		55	Han et al., 2016
Pratylenchidae	Pratylenchidae	Rhabditida		Pratylenchus penetrans	12			chromadorea	Chromadoria	56		56	Han et al., 2016
Pratylenchidae	Pratylenchidae	Rhabditida		Pratylenchus penetrans	12			chromadorea	Chromadoria	57		57	Han et al., 2016
Pratylenchidae	Pratylenchidae	Rhabditida		Pratylenchus penetrans	12			chromadorea	Chromadoria	57		57	Han et al., 2016
Pratylenchidae	Pratylenchidae	Rhabditida		Pratylenchus penetrans	12			chromadorea	Chromadoria	58		58	Han et al., 2016
Pratylenchidae	Pratylenchidae	Rhabditida		Pratylenchus penetrans	12			chromadorea	Chromadoria	58		58	Han et al., 2016
Pratylenchidae	Pratylenchidae	Rhabditida		Pratylenchus penetrans	12			chromadorea	Chromadoria	58		58	Han et al., 2016
Pratylenchidae	Pratylenchidae	Rhabditida		Pratylenchus penetrans	12			chromadorea	Chromadoria	58		58	Han et al., 2016
Pratylenchidae	Pratylenchidae	Rhabditida		Pratylenchus penetrans	12			chromadorea	Chromadoria	58		58	Han et al., 2016
Pratylenchidae	Pratylenchidae	Rhabditida		Pratylenchus penetrans	12			chromadorea	Chromadoria	59		59	Han et al., 2016
Pratylenchidae	Pratylenchidae	Rhabditida		Pratylenchus penetrans	12			chromadorea	Chromadoria	59		59	Han et al., 2016
Pratylenchidae	Pratylenchidae	Rhabditida		Pratylenchus penetrans	12			chromadorea	Chromadoria	59		59	Han et al., 2016
Pratylenchidae	Pratylenchidae	Rhabditida		Pratylenchus penetrans	12			chromadorea	Chromadoria	59		59	Han et al., 2016
Pratylenchidae	Pratylenchidae	Rhabditida		Pratylenchus penetrans	12			chromadorea	Chromadoria	59		59	Han et al., 2016

## Sheet: mononchus vnc
vnclength	neurons1	stage	Micrograph(ID)	neurons2	neurons_avg
1173.35	180	adult	Monmouth Mononchid, 1	167	173.5
1258.69	199	adult	Monmouth Mononchid, 2	194	196.5
1298.58	190	adult	Monmouth Mononchid, 3	194	192
1569.28	195	adult	Monmouth Mononchid, 5	202	198.5
1672.7	188	adult	Monmouth Mononchid, 7	184	186
1288.44	197	adult	Monmouth Mononchid, 9	194	195.5
1074.93	191	adult	Monmouth Mononchid, 13	163	177
1210.56	203	adult	Monmouth Mononchid, 16	173	188
1049.04	185	adult	Monmouth Mononchid, 38	170	177.5
869.688	219	adult	Monmouth Mononchid, 42	196	207.5
903.267	207	adult	Monmouth Mononchid, 43	202	204.5
1072.29	186	adult	Monmouth Mononchid, 44	172	179
1266.65	220	adult	Monmouth Mononchid, 45	193	206.5
1226.97	187	adult	Monmouth Mononchid, 47	181	184
1246.19	212	adult	Monmouth Mononchid, 48	221	216.5
1150.98	201	adult	Monmouth Mononchid, 49	194	197.5
1293.28	190	adult	Monmouth Mononchid, 51	206	198
1202.39	222	adult	Monmouth Mononchid, 53	221	221.5
1157.6	195	adult	Monmouth Mononchid, 54	177	186
1436.46	201	adult	Monmouth Mononchid, 55	190	195.5
324.96	54	juvenile	Monmouth Mononchid, 29	54	54
399.488	82	juvenile	Monmouth Mononchid, 31	79	80.5
407.752	73	juvenile	Monmouth Mononchid, 17	78	75.5
416.244	77	juvenile	Monmouth Mononchid, 23	74	75.5
472.392	75	juvenile	Monmouth Mononchid, 6	76	75.5
472.47	83	juvenile	Monmouth Mononchid, 26	75	79
527.194	73	juvenile	Monmouth Mononchid, 11	68	70.5
562.719	172	juvenile	Monmouth Mononchid, 28	176	174
574.334	91	juvenile	Monmouth Mononchid, 21	90	90.5
576.65	76	juvenile	Monmouth Mononchid, 10	82	79
579.498	195	juvenile	Monmouth Mononchid, 22	193	194
583.744	94	juvenile	Monmouth Mononchid, 14	81	87.5
590.585	84	juvenile	Monmouth Mononchid, 20	85	84.5
623.655	194	juvenile	Monmouth Mononchid, 35	187	190.5
626.717	193	juvenile	Monmouth Mononchid, 24	224	208.5
713.193	201	juvenile	Monmouth Mononchid, 33	186	193.5
727.875	206	juvenile	Monmouth Mononchid, 32	194	200
769.676	192	juvenile	Monmouth Mononchid, 37	183	187.5
788.192	190	juvenile	Monmouth Mononchid, 34	198	194
805.97	173	juvenile	Monmouth Mononchid, 4	170	171.5
